# Supplementary material for: Molecular phylogeny, divergence time estimates and historical biogeography within one of the world's largest monocot genera
Source: AoB Plants. 2016 Aug 8;8:plw041. doi: 10.1093/aobpla/plw041 (PMC4976397; doi:10.1093/aobpla/plw041)
Supplement: Supplementary Data [file supp_plw041_suppl_data.zip]

Archive with 2 entries (2 files):
- aobplants-15020-T-s02.doc
- aobplants-15020-T-s01.doc
